# Supplementary material for: Almond (Prunus dulcis cv. Casteltermini) Skin Confectionery By-Products: New Opportunity for the Development of a Functional Blackberry (Rubus ulmifolius Schott) Jam
Source: Antioxidants (Basel). 2021 Jul 29;10(8):1218. doi: 10.3390/antiox10081218 (PMC8388876; doi:10.3390/antiox10081218)
Supplement: Supplementary file 1 [file antioxidants-10-01218-s001.zip]

Archive with 1 entries (1 files):
- antioxidants-1293273-supplementary.pdf
